# Supplementary material for: Sex Hormone-Binding Globulin (SHBG) in Cerebrospinal Fluid Does Not Discriminate between the Main FTLD Pathological Subtypes but Correlates with Cognitive Decline in FTLD Tauopathies
Source: Biomolecules. 2021 Oct 8;11(10):1484. doi: 10.3390/biom11101484 (PMC8533538; doi:10.3390/biom11101484)
Supplement: Supplementary file 1 [file biomolecules-11-01484-s001.zip]

Archive with 1 entries (1 files):
- biomolecules-1394965-supplementary.pdf
